# Supplementary material for: Three-dimensional continuous picking path planning based on ant colony optimization algorithm
Source: PLoS One. 2023 Feb 27;18(2):e0282334. doi: 10.1371/journal.pone.0282334 (PMC9970085; doi:10.1371/journal.pone.0282334)
Supplement: S1 Data — The file name is “Data for Three-dimensional continuous picking path planning based on ant colony optimization algorithm”. (ZIP) [file pone.0282334.s001.zip]

Archive with 8 entries (7 files):
- Support information/
- Support information/150-The 3D coordinate points of the fruit.xlsx
- Support information/20 specific experimental results for each algorithm.xlsx
- Support information/40-The 3D coordinate points of the fruit.xlsx
- Support information/90-The 3D coordinate points of the fruit.xlsx
- Support information/List of test results..xlsx
- Support information/README.txt
- Support information/Results of each parameter obtained by optimization..xlsx
