# Supplementary material for: Three-dimensional continuous picking path planning based on ant colony optimization algorithm
Source: PLoS One. 2023 Feb 27;18(2):e0282334. doi: 10.1371/journal.pone.0282334 (PMC9970085; doi:10.1371/journal.pone.0282334)
Supplement: S1 Data — The file name is “Data for Three-dimensional continuous picking path planning based on ant colony optimization algorithm”. (ZIP) [file pone.0282334.s001.zip › Support information/150-The 3D coordinate points of the fruit.xlsx]

## Sheet: Sheet1
80.9823	52.5511	40.5476
28.3016	12.8863	73.6837
1.5205	34.1685	66.302
33.2663	38.7806	38.7959
46.9958	82.6472	96.0924
10.8358	23.476	46.1596
62.3216	98.0805	50.5027
88.6066	73.5803	12.084
75.3062	19.3165	79.9913
55.3477	88.5796	30.363
83.2857	19.6707	0.550988
55.6545	47.8853	50.4265
23.4112	10.7293	86.3462
56.5387	31.2807	21.6943
28.4914	93.8215	67.6126
37.642	41.2125	75.0346
32.6855	84.6542	57.8433
82.3817	67.3034	44.9086
71.0841	54.8966	45.2519
6.73381	68.6123	1.06186
61.1874	43.6899	56.9643
79.5093	18.6995	96.1267
37.0889	2.46179	44.9104
63.6361	38.5066	64.9612
52.8016	17.4006	98.231
84.9692	48.723	14.2499
48.3791	4.12285	59.2839
47.786	93.4214	38.7148
80.5451	92.1056	33.1767
23.226	20.5927	69.5532
77.13	17.4682	59.069
21.4818	49.5218	22.2174
59.4045	47.0616	60.2834
78.3637	92.1569	67.2573
2.472	80.0413	45.1567
8.89301	44.5296	48.4636
57.6778	57.4404	30.636
57.513	93.3631	11.9948
89.6517	88.4525	41.7109
37.5473	14.8465	37.7191
55.2479	70.5234	86.538
87.6303	2.92132	3.6337
83.7758	71.7742	54.2749
7.00174	0.694185	71.6469
81.3601	39.4224	59.7287
20.3676	91.3537	39.9383
56.3858	51.6153	58.2078
82.9977	34.6551	92.6237
8.81425	87.0183	79.187
71.0512	99.4397	65.9559
4.12609	57.8822	9.65486
33.6467	57.914	37.5946
15.8727	12.6157	82.3707
20.3564	26.314	15.7778
52.8811	31.5185	64.8796
78.7634	65.9917	29.8258
77.0695	91.9201	96.1365
31.2894	22.8282	38.5744
91.9066	63.8452	17.0936
42.4818	38.4599	7.48834
36.051	98.2639	49.6855
7.47509	41.206	76.4331
63.5881	4.39993	75.7004
0.0449097	90.2746	29.3003
66.2362	42.0511	23.4462
20.6689	14.2677	88.2597
32.511	97.2217	22.7469
60.7816	1.54129	26.9215
92.903	29.5883	55.1584
33.7695	9.56517	85.2666
54.6557	21.8382	67.9103
19.2708	54.8049	91.0929
1.69752	1.5065	52.9625
44.4085	94.2356	60.6182
47.3574	84.6493	47.3597
92.501	39.0591	46.4218
15.5824	51.4153	81.9895
88.2694	76.0653	2.4261
89.4095	48.2248	73.6888
11.3607	3.15531	31.6909
89.3462	7.2516	48.6653
95.8455	86.8013	91.1095
50.6123	74.9201	26.0926
57.7021	71.6733	39.4686
54.825	50.608	8.26995
24.4538	32.7969	64.1257
27.8325	56.4795	7.07039
18.3219	10.9707	28.9631
76.7413	9.54545	90.6717
54.1991	46.2977	55.1978
54.9161	20.975	22.6697
57.6339	12.8922	32.0066
48.8381	80.6437	74.9338
40.0171	47.6045	17.1037
31.0002	94.7092	6.99553
73.4767	56.0704	84.8805
34.6181	91.4974	12.9845
15.0549	79.102	11.8666
19.4401	26.3387	16.8233
78.7977	6.73628	71.4899
8.89055	80.567	4.80185
2.17462	31.9924	18.5636
83.503	98.6401	83.1335
89.8872	60.2322	46.1895
24.6232	62.2079	15.7542
80.1598	36.014	21.2306
68.198	67.7115	15.8642
77.0764	92.759	26.6547
57.9363	20.134	48.0732
60.2249	26.8129	27.4848
92.3617	6.92019	60.2041
4.00108	18.2177	69.2772
46.895	89.7017	44.4498
6.7524	20.8003	0.0765876
69.5055	34.8994	23.0828
42.4928	23.6068	6.71308
74.4194	16.3256	43.2939
1.71104	76.6896	90.3277
18.3792	76.9813	29.5471
92.7523	88.9888	82.2037
61.6973	95.3503	91.2703
9.84152	18.429	95.5229
20.3494	83.6846	59.7041
14.1975	58.211	52.2185
96.6683	53.3359	93.7598
42.7353	22.0703	58.9853
19.7329	24.6013	10.345
26.811	49.4396	29.9562
9.38536	71.6931	85.3996
32.6264	52.3168	62.8391
30.6448	55.8571	99.5474
3.90587	7.34217	39.5925
0.00184225	60.7096	67.5987
15.2515	29.0809	17.448
33.3376	12.7204	52.806
61.6743	72.0438	73.5234
47.4372	13.8481	26.8605
24.9446	1.28821	60.7599
44.3929	2.48904	33.7017
90.6187	0.775346	7.0436
23.5638	18.233	35.868
31.3953	25.5994	94.532
49.0476	21.3002	20.7798
60.7954	85.9639	20.4584
98.1627	63.2079	33.9518
92.3998	82.2694	83.0306
57.9752	58.5736	89.6017
45.4579	63.3723	28.9189
8.35209	78.6584	51.0972
43.5997	77.8189	67.5073
