# Supplementary material for: Three-dimensional continuous picking path planning based on ant colony optimization algorithm
Source: PLoS One. 2023 Feb 27;18(2):e0282334. doi: 10.1371/journal.pone.0282334 (PMC9970085; doi:10.1371/journal.pone.0282334)
Supplement: S1 Data — The file name is “Data for Three-dimensional continuous picking path planning based on ant colony optimization algorithm”. (ZIP) [file pone.0282334.s001.zip › Support information/20 specific experimental results for each algorithm.xlsx]

## Sheet: Sheet1
Number of fruits	Algorithm	1	2	3	4	5	6	7	8	9	10	11	12	13	14	15	16	17	18	19	20
40	ACO	919.623	921.579	937.003	935.666	925.26	931.027	920.774	926.565	927.317	933.139	921.759	920.428	929.895	929.653	926.794	927.394	927.771	927.771	928.656	935.194
	IACO	935.939	923.029	915.777	917.76	911.557	915.577	911.557	911.558	911.557	911.557	911.557	911.557	916.563	936.888	914.572	918.791	911.557	911.557	924.112	915.404
	Asrank	867.459	863.213	865.564	885.979	882.467	884.654	875.661	895.103	874.867	893.546	873.223	864.527	887.631	893.258	903.949	864.286	893.418	897.565	868.242	865.533
	OSACO	860.44	866.685	863.826	859.979	861.782	860.685	860.776	863.342	856.447	863.008	859.979	859.788	859.979	858.798	860.802	860.249	857.792	861.295	860.44	860.949
90	ACO	1676.45	1665.88	1665.08	1656.59	1644.02	1641.84	1653.83	1663.96	1681.64	1664.65	1677.89	1659.32	1662.69	1663.25	1659.75	1649.89	1670.36	1669.46	1678.65	1660.92
	IACO	1640.36	1678.91	1701.92	1670.11	1628.77	1684.41	1616.96	1662.28	1650.45	1625.05	1609.63	1608.5	1647.57	1616.19	1650.45	1682.56	1634.53	1652.01	1627.58	1644.97
	Asrank	1605.92	1604.09	1626.91	1619.73	1603.31	1610.9	1603.48	1614.06	1631.65	1606.67	1624.51	1612.32	1656.68	1622.99	1618.3	1604.31	1621.34	1620.95	1609.94	1639.25
	OSACO	1552.95	1545.2	1554.27	1557.99	1553.09	1555.48	1556.83	1553.89	1566.71	1568.53	1565.69	1549.51	1561.67	1567.55	1541.42	1573.22	1562.36	1557.65	1564.33	1556.35
150	ACO	2380.19	2394.19	2415.73	2373.55	2414.28	2408.74	2389.42	（593）2411.5875	2380.4254（14）	2387.9835（28）	2375.3237（558）	2414.6413（38）	2426.3135（489）	2390.3932（9）	2405.6993（18）	2405.167（38）	2395.7084（70）	2414.6119（20）	2393.9755(165)	2406.2861(9)
	IACO	2400.47（65）	2336.7975（274）	2381.6183（197）	2378.0324（516）	2342.0144（406）	2365.4704（936）	2335.9321（541）	2360.1753（217）	2395.1791（318）	2371.3517（99）	2403.7377（258）	2422.1191（78）	2360.904（522）	2432.9452（302）	2356.0601（272）	2355.7754（389）	2387.1951(195)	2341.6671(900)	2356.5575（799）	2344.64
	Asrank	2336.6778（16）	2393.0591（225）	2363.8408（413）	2317（13）	2366.4945（33）	2318.7026（15）	2324.2879(19)	2318.4092(478)	2344.6208(40)	2317.8846(48)	2369.5332(17)	2320.3372(29)	2331.87（32）	2377.8328（369）	2341.6542（333）	2355.1986（15）	2316.2381（800）	2345.96	2329.65	2339.15
	OSACO	2281.0623（667）	2298.1107（800）	2296.7052（495）	2278.8759（605）	2297.0797（230）	2278.1035（71）	2295.9277（699）	2301.7869（540）	2298.0022（710）	2308.4302（310）	2280.1019（900）	2288.2991（690）	2288.453（400）	2281.0623（682）	2309.6828（300）	2302.9609（480）	2250.35	2296.85	2286.46	2279.7
