# Supplementary material for: Three-dimensional continuous picking path planning based on ant colony optimization algorithm
Source: PLoS One. 2023 Feb 27;18(2):e0282334. doi: 10.1371/journal.pone.0282334 (PMC9970085; doi:10.1371/journal.pone.0282334)
Supplement: S1 Data — The file name is “Data for Three-dimensional continuous picking path planning based on ant colony optimization algorithm”. (ZIP) [file pone.0282334.s001.zip › Support information/40-The 3D coordinate points of the fruit.xlsx]

## Sheet: Sheet1
59.9185	11.3946	19.0081
74.5316	37.6202	74.116
0.961621	72.6095	75.4197
97.6034	47.6974	43.2886
29.0445	78.382	63.3661
47.738	39.4251	40.6294
10.5494	55.4656	77.4528
41.0103	6.43799	18.3049
99.2771	16.9557	62.1207
44.7193	13.7567	20.5936
41.2513	88.503	66.3455
8.72136	59.105	55.3145
88.4782	81.7513	8.99152
86.921	26.0469	82.2897
51.8148	15.3448	18.4832
36.6259	35.4078	14.1733
5.35289	58.2602	18.1987
14.2941	49.1693	48.0497
11.3396	15.1339	62.3594
58.648	0.539648	77.4901
70.1615	81.1088	5.12031
82.284	52.0345	12.0836
33.7233	89.23	23.2747
33.2272	35.5159	19.049
55.3329	54.7828	64.4772
44.0249	52.1855	24.6564
82.354	19.07	25.4357
25.9215	64.3823	6.22834
64.1302	97.9997	78.4681
69.2945	16.8264	75.7918
8.48746	74.0656	23.6393
28.3449	76.3866	8.9066
96.409	10.815	70.1673
76.2658	67.8751	74.1571
19.5441	82.8599	73.8383
26.2405	95.1694	81.2745
81.3694	49.5754	18.0775
50.7519	76.2689	67.9062
99.9933	70.7904	47.5819
64.8853	57.4408	40.0617
