# Supplementary material for: Three-dimensional continuous picking path planning based on ant colony optimization algorithm
Source: PLoS One. 2023 Feb 27;18(2):e0282334. doi: 10.1371/journal.pone.0282334 (PMC9970085; doi:10.1371/journal.pone.0282334)
Supplement: S1 Data — The file name is “Data for Three-dimensional continuous picking path planning based on ant colony optimization algorithm”. (ZIP) [file pone.0282334.s001.zip › Support information/90-The 3D coordinate points of the fruit.xlsx]

## Sheet: Sheet1
98.4216	78.9164	74.4797
11.5896	71.6799	48.9316
48.0271	93.4772	85.9313
7.1676	49.3982	48.8355
61.2864	4.71431	35.4513
36.5356	54.6665	26.7141
53.4769	20.2955	82.5687
43.0384	63.1379	76.7529
41.8503	28.2169	56.3303
20.9934	66.3875	15.9956
25.27	10.8963	78.9775
38.1808	1.78382	35.0202
13.8533	12.1653	38.8452
73.1023	22.6847	12.6239
30.7517	6.75859	98.6526
55.4854	55.4037	22.9542
66.6045	82.1924	25.7284
42.001	41.5196	59.8955
50.0119	6.6705	24.4114
41.0998	27.2003	61.6656
91.3993	75.3185	92.8924
34.6034	94.8186	30.0838
48.3989	21.2955	66.5004
48.3486	36.3956	69.0637
22.1395	88.1415	30.268
87.0919	12.4899	30.79
78.2063	71.2309	24.9715
2.09663	14.6999	49.4155
57.3677	1.24085	76.3562
88.8468	57.2017	12.1211
92.5379	75.8143	73.8599
28.8564	28.3733	76.4166
1.09434	18.7523	38.6312
48.4158	37.4588	51.4467
84.2445	24.4239	55.1381
79.1076	20.485	55.458
7.48341	37.8444	8.70095
40.6597	35.1328	14.3894
53.2788	39.0969	27.443
38.905	68.439	9.81305
65.5541	22.5451	98.2023
14.0107	54.8178	26.7147
45.636	27.8326	74.6358
37.1143	15.1462	23.64
75.5373	8.87729	47.6322
63.9679	77.7059	93.8453
73.0256	23.0093	81.5183
96.3485	3.53662	19.5097
78.7039	69.5268	31.3683
64.2416	87.0331	82.5754
33.7342	79.4153	11.2374
36.1133	58.9786	28.2609
56.0612	92.7465	62.5528
60.0892	99.2703	85.8901
41.8675	27.0677	35.4673
99.5779	82.9613	6.83901
35.5973	24.1897	65.9794
43.1944	13.1308	88.7022
98.5062	32.8781	0.855729
59.3956	41.5888	84.4445
48.3769	14.3317	32.5422
39.3476	26.6085	28.3552
5.61934	47.3678	85.8746
3.26472	14.8458	10.9009
97.6268	50.1016	10.8114
17.2065	95.7836	90.1161
8.50274	56.402	21.9049
53.4071	51.4466	49.6731
15.9447	76.6955	88.2353
77.226	51.4165	30.6219
41.1743	36.2948	51.9677
1.45813	2.20407	91.2488
85.4222	31.6136	88.3214
62.4379	99.9357	60.9181
77.2038	20.1036	97.9516
79.0096	53.2709	89.096
72.7336	49.7827	71.8274
2.96572	68.108	68.5871
87.5597	4.4795	37.7299
43.5787	69.2405	80.1881
84.7093	74.9545	21.9865
36.7506	19.2823	34.8962
3.16714	8.53663	44.2891
42.4948	50.4956	24.5072
74.1672	86.5339	31.3789
74.9808	13.3326	38.486
72.8144	27.0669	36.6678
50.6079	46.8615	94.6125
27.9866	23.9856	93.0448
5.5661	65.9112	52.9781
