# Supplementary material for: Three-dimensional continuous picking path planning based on ant colony optimization algorithm
Source: PLoS One. 2023 Feb 27;18(2):e0282334. doi: 10.1371/journal.pone.0282334 (PMC9970085; doi:10.1371/journal.pone.0282334)
Supplement: S1 Data — The file name is “Data for Three-dimensional continuous picking path planning based on ant colony optimization algorithm”. (ZIP) [file pone.0282334.s001.zip › Support information/List of test results..xlsx]

## Sheet: Sheet1
Number of fruits	Algorithm	Path Optimal Value	Path worst value	Path average	Path standard deviation
40	ACO	919.623	937.003	927.663	5.1478
	IACO	911.557	936.888	916.921	7.6899
	ASrank	863.213	903.949	880.007	13.2658
	OSACO	856.447	866.685	860.852	2.1997
90	ACO	1641.8	1681.6	1663.3	10.8547
	IACO	1608.5	1701.9	1646.7	26.7908
	ASrank	1603.3	1656.7	1617.9	13.6659
	OSACO	1541.4	1573.2	1558.2	8.0851
150	ACO	2373.6	2426.3	2399.2	15.1997
	IACO	2335.9	2432.9	2371.4	28.1951
	ASrank	2314.7	2393.1	2341	23.345
	OSACO	2250.4	2307.8	2278.5	13.8185
