# Supplementary material for: Three-dimensional continuous picking path planning based on ant colony optimization algorithm
Source: PLoS One. 2023 Feb 27;18(2):e0282334. doi: 10.1371/journal.pone.0282334 (PMC9970085; doi:10.1371/journal.pone.0282334)
Supplement: S1 Data — The file name is “Data for Three-dimensional continuous picking path planning based on ant colony optimization algorithm”. (ZIP) [file pone.0282334.s001.zip › Support information/README.txt]

# Title of Dataset： "Three-dimensional continuous picking path planning based 
on ant colony optimization algorithm":

* Authors: Chuang Zhang 
* Other contributors: He Wang , LI-Hua Fu , Yue-Han Pei , Chun-Yang Lan, Hong-Yu Hou
* Affiliations: University of Science and Technology Liaoning
For any issues, contact corresponding author: songhua , songhua88@126.com (HS).

---------------------------------------------
* File count: 6
* File formats: .xlsx


## Description of the Data and file structure

Table of Contents
-----------------
*40-The 3D coordinate points of the fruit.xlsx
*90-The 3D coordinate points of the fruit.xlsx
*150-The 3D coordinate points of the fruit.xlsx
*20 specific experimental results for each algorithm.xlsx
*Results of each parameter obtained by optimization.xlsx
*List of test results.xlsx

---------------------------------------
* DATA-SPECIFIC INFORMATION FOR: 40-The 3D coordinate points of the fruit.xlsx
1.This file is the specific coordinates of 40 fruits in the simulation experiment.
2.Number of rows: 40
3.Missing data codes:
    None


---------------------------------------
* DATA-SPECIFIC INFORMATION FOR: 90-The 3D coordinate points of the fruit.xlsx
1.This file is the specific coordinates of 90 fruits in the simulation experiment..
2.Number of rows: 90
3.Missing data codes:
    None

---------------------------------------
* DATA-SPECIFIC INFORMATION FOR: 150-The 3D coordinate points of the fruit.xlsx
1.This file is the specific coordinates of 150 fruits in the simulation experiment..
2.Number of rows: 150
3.Missing data codes:
    None

---------------------------------------
* DATA-SPECIFIC INFORMATION FOR:20 specific experimental results for each algorithm.xlsx
1.This file is the specific result of running the four algorithms independently 20 times 
in the simulation experiment.
2.Number of variables: 3
3. Missing data codes:
    None

---------------------------------------
* DATA-SPECIFIC INFORMATION FOR:Results of each parameter obtained by optimization.xlsx
1.This file is the optimal parameter situation optimized in this article.
2.Number of variables: 3
2.Number of parameters: 4
2. Missing data codes:
    None

---------------------------------------
* DATA-SPECIFIC INFORMATION FOR: List of test results.xlsx
1.This file shows the path optimum, worst, mean and standard deviation solved by the four algorithms 
under different fruit quantities.
2.Number of rows: 13（See the list of test results .xlsx for details）
2. Missing data codes:
    None
---------------------------------------


## Sharing/access Information
Was data derived from another source?
   NO


END OF README
