# Supplementary material for: Three-dimensional continuous picking path planning based on ant colony optimization algorithm
Source: PLoS One. 2023 Feb 27;18(2):e0282334. doi: 10.1371/journal.pone.0282334 (PMC9970085; doi:10.1371/journal.pone.0282334)
Supplement: S1 Data — The file name is “Data for Three-dimensional continuous picking path planning based on ant colony optimization algorithm”. (ZIP) [file pone.0282334.s001.zip › Support information/Results of each parameter obtained by optimization..xlsx]

## Sheet: Sheet1
Number of fruits	Parameters
40	2.46094	8.99316	1734.8	25.699
90	2.30273	8.85645	387.59	59.541
150	1.92773	8.64453	94.7188	88.5703
